# Supplementary material for: Three Novel Loci for Infant Head Circumference Identified by a Joint Association Analysis
Source: Front Genet. 2019 Oct 11;10:947. doi: 10.3389/fgene.2019.00947 (PMC6798153; doi:10.3389/fgene.2019.00947)
Supplement: Supplementary file 1 [file DataSheet_1.xlsx]

## Sheet: Supplementary Table 1
Supplementary Table 1. The detailed results of the identified loci for HC across multiple traits.
SNP	Chr	Pos	Locus	Alleles	FRQ	Original BL			Original BW			Original HC			Re-estimated HC			Replication
						Beta	SE	P	Beta	SE	P	Beta	SE	P	Beta	SE	P	Z	P (one-side)
Known
rs1042725	12	66358347	12q14.3	T/C	0.49	-0.0653809	0.00581316	2.39×10-29	-0.0449087	0.00372951	2.15×10-33	-0.07	0.01	6.58×10-7	-0.1	0.01	8.55×10-22	-5.81	3.22×10-9
rs7980687	12	123822711	12q24.31	A/G	0.2	0.0377374	0.00754927	5.77×10-7	0.0231216	0.00477288	1.27×10-6	0.09	0.02	3.34×10-7	0.08	0.01	1.02×10-9	1.91	0.025
Novel
rs9846396	3	141140968	3q23	T/C	0.46	0.0322554	0.00588403	4.21×10-8	0.44	0.00375659	1.06×10-6	0.05	0.01	2.60×10-4	0.06	0.01	3.35×10-8	4.14	0.01
rs12534093	7	23502974	7p15.3	A/T	0.23	-0.0447602	0.00739221	1.40×10-9	-0.0275384	0.00446809	7.12×10-10	-0.06	0.02	6.23×10-4	-0.08	0.01	2.00×10-8	-3.78	0.004
rs7048271	9	125918772	9q33.3	A/G	0.15	0.0594192	0.00855381	3.74×10-12	0.037246	0.00549842	1.25×10-11	0.07	0.02	6.71×10-4	0.1	0.02	9.23×10-10	4.3	1.14×10-4
Notes: Original BL\BW\HC represent original GWAS studies, and re-estimated HC represents output for HC from MTAG analysis. Chr, chromosome; Pos, genomic position based on the GRCH37 genome assembly; The first/second alleles are the effect and alternative alleles. FRQ, allele frequency of effect allele; Beta, regression coefficient; SE, standard error of beta; Z, z-score of beta; P, p-value of Z-s…

## Sheet: Supplementary Table 2
Supplementary Table 2. All significant loci for three traits.
Trait	SNP	CHR	POS	Locus	Alleles	FRQ	Status	GWAS			MTAG			Replication
								B	SE	P	B	SE	P	B/Z-Score	One-side P
BL	rs4659415	1	26580790	1p36.11	T/C	0.239	Novel	-0.0324	0.0087	0.000181	0.0392992	0.00716898	4.2094e-08	0.0217	7e-35
	rs905938	1	154991389	1q21.3	T/C	0.708	Known	-0.0559	0.0148	0.0001556	-0.0460466	0.00640097	6.30603e-13	-0.0191	8.5e-32
	rs718139	2	23975911	2p24.1	A/G	0.208	Novel	0.0325	0.0086	0.0001478	-0.0448641	0.00752518	2.49364e-09	-0.022	9e-26
	rs17034876*	2	46484310	2p21	T/C	0.65	Unreplicated	-0.0492	0.0117	2.562e-05	0.0635762	0.00647952	1.00088e-22	-	-
	rs11708067	3	123065778	3q21.1	A/G	0.774	Novel	-0.0532	0.0121	1.172e-05	-0.0633469	0.00695678	8.56452e-20	0.0169	4.95e-24
	rs9846396	3	141140968	3q23	T/C	0.425	Novel	-0.0615	0.0179	0.0006139	0.0322554	0.00588403	4.20887e-08	0.0764	0
	rs13322435	3	156795468	3q25.31	A/G	0.6	Novel	0.0354	0.01	0.0004115	0.0680359	0.00625763	1.55912e-27	-0.0054	0.00015
	rs724577	4	17993410	4p15.31	A/C	0.358	Novel	0.0339	0.0093	0.0002824	0.0493612	0.00606715	4.09187e-16	0.0533	5e-236
	rs4078304	4	134868801	4q28.3	T/C	0.177	Novel	0.0214	0.0111	0.05412	-0.0444734	0.00800399	2.75391e-08	-0.0027	0.06
	rs6537307*	4	145601863	4q31.21	A/G	0.54	Novel	-0.0404	0.0154	0.008932	-0.043142	0.00613425	2.02187e-12	-0.0431	3.8e-200
	rs7756992	6	20679709	6p22.3	A/G	0.721	Novel	0.0507	0.012	2.559e-05	0.05874	0.0064854	1.33756e-19	0.0054	0.00039
	rs1759645	6	34194866	6p21.31	T/C	0.836	Novel	-0.04	0.0097	3.45e-05	-0.0485043	0.00785187	6.51573e-10	-0.0615	1.85e-216
	rs851977	6	152029608	6q25.1	T/C	0.789	Unreplicated	-0.0482	0.011	1.173e-05	0.055212	0.00748682	1.64884e-13	0.0044	0.00275
	rs12534093	7	23502974	7p15.3	A/T	0.219	Novel	0.018	0.0096	0.06092	-0.0447602	0.00739221	1.40371e-09	-0.0354	3.45e-97
	rs9409710	9	97009024	9q22.32	A/G	0.659	Novel	-0.0461	0.0118	9.64e-05	0.0347322	0.00614355	1.57275e-08	0.0178	2.25e-30
	rs16909902	9	98236202	9q22.32	A/G	0.892	Novel	0.0509	0.0093	4.502e-08	-0.0759858	0.00994599	2.17479e-14	-0.0416	1.15e-65
	rs2418135	9	113901309	9q31.3	A/G	0.531	Unreplicated	-0.0433	0.0087	6.653e-07	0.0359119	0.00612216	4.46739e-09	0.002	0.085
	rs7048271	9	125918772	9q33.3	A/G	0.15	Novel	0.0438	0.0096	5.177e-06	0.0594192	0.00855381	3.74406e-12	0.0164	8.5e-16
	rs10762269	10	70998001	10q22.1	A/G	0.496	Novel	0.049	0.0108	5.324e-06	-0.0319272	0.00582024	4.12177e-08	-0.0069	1.65e-06
	rs7923837	10	94481917	10q23.33	A/G	0.367	Novel	0.0242	0.0086	0.005042	0.0352738	0.00603459	5.05765e-09	-0.0057	6e-05
	rs740746	10	115792787	10q25.3	A/G	0.668	Novel	0.0041	0.0101	0.6821	0.0512831	0.00618027	1.0598e-16	0.0146	3.75e-19
	rs11055034	12	12890626	12p13.1	A/C	0.299	Novel	-0.0625	0.0141	8.782e-06	-0.0382283	0.0065542	5.45549e-09	-0.0174	1.1e-27
	rs1042725	12	66358347	12q14.3	T/C	0.504	Novel	-0.0327	0.0124	0.008156	-0.0653809	0.00581316	2.39459e-29	-0.057	0
	rs1330887	13	78609804	13q22.3	A/G	0.123	Novel	0.0366	0.0113	0.001198	-0.0531191	0.00930536	1.14016e-08	-0.0184	2.05e-17
	rs222852	17	7140606	17p13.1	A/G	0.535	Unreplicated	-0.0503	0.0098	2.587e-07	0.0355077	0.00618285	9.30485e-09	0.0009	0.27
	rs6057610	20	31241389	20q11.21	T/C	0.491	Novel	0.0548	0.014	8.942e-05	0.0345247	0.0061157	1.64934e-08	0.0056	5.5e-05
	rs10483213	22	42339525	22q13.2	A/G	0.085	Novel	0.036	0.0092	8.245e-05	-0.0660351	0.0104714	2.85902e-10	-0.0171	9e-07
HC	rs17034876	2	46484310	2p21	T/C	0.6916	Unreplicated	0.0016	0.0165	0.9244	0.0675953	0.0121891	2.93032e-08	0.409	0.34115
	rs9846396	3	141140968	3q23	T/C	0.4582	Novel	0.0527	0.0144	0.0002602	0.0605846	0.0109714	3.35063e-08	2.256	0.01
	rs13322435	3	156795468	3q25.31	A/G	0.5944	Unreplicated	0.0121	0.0162	0.4571	0.0741083	0.0113859	7.57669e-11	0.311	0.37805
	rs7756992	6	20679709	6p22.3	A/G	0.7042	Unreplicated	0.0123	0.0158	0.4343	0.0678018	0.011981	1.52146e-08	0	0.49985
	rs12534093	7	23502974	7p15.3	A/T	0.2287	Novel	-0.0598	0.0175	0.0006235	-0.0745553	0.0132847	1.99845e-08	-2.651	0.004009
	rs7048271	9	125918772	9q33.3	A/G	0.1535	Novel	0.0674	0.0198	0.0006718	0.0946834	0.0154658	9.23408e-10	3.688	0.00011325
	rs740746	10	115792787	10q25.3	A/G	0.7428	Unreplicated	0.0233	0.0164	0.155	0.071751	0.0125828	1.18186e-08	1.474	0.0702
	rs1042725	12	66358347	12q14.3	T/C	0.4901	Known	-0.0714	0.0144	6.584e-07	-0.104814	0.0109259	8.546e-22	-5.805	3.2195e-09
	rs7980687	12	123822711	12q24.31	A/G	0.1995	Known	0.091	0.0178	3.348e-07	0.0853418	0.0139771	1.02275e-09	1.91	0.025
	rs3795128	20	39774163	20q12	T/C	0.4998	Unreplicated	0.0627	0.0143	1.198e-05	0.0608215	0.0111216	4.53202e-08	2.101	0.017835
	rs17445665	20	47510491	20q13.13	T/C	0.2788	Unreplicated	0.0713	0.0158	6.328e-06	0.0676826	0.0121807	2.75205e-08	0.001	0.4995
BW	rs2744726	1	22539571	1p36.12	A/C	0.87	Known	0.037	0.0067	3.9e-08	0.0312522	0.00567313	3.61275e-08	0.010348	0.0160988
	rs905938	1	154991389	1q21.3	T/C	0.74	Known	0.0364	0.0042	3.8e-18	-0.0305067	0.00425175	7.22505e-13	0.0254309	1.48343e-13
	rs17413015	1	161644811	1q23.3	T/C	0.18	Known	-0.0191	0.0037	3.2e-07	0.0295258	0.00498443	3.14959e-09	0.016933	1.12261e-05
	rs718139	2	23975911	2p24.1	A/G	0.12	Known	-0.0282	0.0037	2.6e-14	-0.0389045	0.00587099	3.43578e-11	-0.0222292	6.2243e-07
	rs17034876	2	46484310	2p21	T/C	0.7	Known	-0.0251	0.0042	2.3e-09	0.0467427	0.00423446	2.48761e-28	0.045211	9.8704e-39
	rs11708067	3	123065778	3q21.1	A/G	0.77	Known	0.0284	0.0042	1.7e-11	-0.0458706	0.00443145	4.1342e-25	0.0371244	1.68888e-25
	rs13322435	3	156795468	3q25.31	A/G	0.6	Known	0.0305	0.005	1.5e-09	0.0502101	0.00389746	5.62793e-38	-0.0477918	7.02395e-52
	rs724577	4	17993410	4p15.31	A/C	0.27	Known	0.0391	0.0067	4.7e-09	0.035029	0.00420018	7.43738e-17	-0.0314575	1.19873e-19
	rs6537307	4	145601863	4q31.21	A/G	0.5	Known	-0.022	0.0042	1.8e-07	-0.0270608	0.00381647	1.33615e-12	0.0239831	4.15103e-15
	rs1835874	5	57133250	5q11.2	T/C	0.8	Known	0.0321	0.0057	1.5e-08	0.0270386	0.00477048	1.4456e-08	-0.0264734	2.93866e-12
	rs7756992	6	20679709	6p22.3	A/G	0.72	Known	-0.0434	0.0037	3.1e-32	0.0431621	0.00415305	2.67239e-25	-0.0333573	6.5591e-22
	rs1759645	6	34194866	6p21.31	T/C	0.84	Known	-0.0222	0.004	3.9e-08	-0.0309163	0.00508586	1.21032e-09	-0.02978	7.35385e-13
	rs1415701	6	130345835	6q21.3	A/G	0.26	Known	0.0321	0.0057	1.5e-08	-0.0251661	0.00425508	3.33138e-09	-0.017552	3.34757e-07
	rs10872678	6	152039964	6q25.1	T/C	0.72	Known	-0.03	0.0038	1.9e-15	0.0364906	0.00415778	1.68677e-18	-0.0301391	1.40129e-18
	rs798498	7	2795882	7p22.3	T/G	0.69	Known	0.0224	0.0038	3.9e-09	0.0228405	0.0041254	3.08496e-08	-0.0241503	2.65739e-13
	rs12534093	7	23502974	7p15.3	A/T	0.24	Known	-0.0248	0.0038	4.3e-11	-0.0275384	0.00446809	7.12227e-10	-0.0323129	9.7118e-20
	rs6959887	7	35295365	7p14.2	A/G	0.61	Known	0.0239	0.0039	9.5e-10	0.02241	0.00385478	6.1154e-09	-0.00967926	0.00109446
	rs11972595	7	72876445	7q11.23	T/C	0.068	Known	-0.036	0.006	2.2e-09	0.0440913	0.00755525	5.35172e-09	0.0360555	5.947e-10
	rs13266210	8	41533514	8p11.21	A/G	0.79	Known	-0.0377	0.0056	2e-11	0.028997	0.00468487	6.03558e-10	-0.024329	6.92535e-11
	rs9409710	9	97009024	9q22.32	A/G	0.7	Known	-0.0343	0.0065	1.1e-07	0.0235584	0.00407048	7.13896e-09	-0.0191413	5.46605e-09
	rs16909902	9	98236202	9q22.32	A/G	0.91	Known	0.0471	0.0042	2.6e-29	-0.0557842	0.00661076	3.21721e-17	0.046788	1.54901e-19
	rs2418135	9	113901309	9q31.3	A/G	0.52	Known	0.0458	0.0044	9e-26	0.0223501	0.00381901	4.8471e-09	0.0152166	4.23067e-07
	rs4836833	9	123632829	9q33.2	A/G	0.67	Known	-0.0533	0.004	3.6e-41	0.0226759	0.00405785	2.29494e-08	0.0187241	8.10405e-09
	rs10818797	9	126020405	9q33.3	T/C	0.86	Known	0.0254	0.0037	9.5e-12	-0.0374419	0.0054988	9.82069e-12	0.030935	1.53588e-12
	rs10762269	10	70998001	10q22.1	A/G	0.52	Novel	-0.0329	0.0041	1.7e-15	-0.0203679	0.00373281	4.85741e-08	-0.0150804	6.21935e-07
	rs2497304	10	94492716	10q23.33	T/C	0.48	Known	-0.0258	0.0046	2.7e-08	-0.0269337	0.00376217	8.12091e-13	-0.0172242	1.39439e-08
	rs12220375	10	104901491	10q24.33	T/C	0.92	Known	-0.0253	0.0043	2.6e-09	-0.0381777	0.00687797	2.84478e-08	0.0348951	8.0236e-10
	rs740746	10	115792787	10q25.3	A/G	0.73	Known	-0.0375	0.0041	6.9e-20	0.0372404	0.00420074	7.63677e-19	0.0278481	1.08505e-15
	rs2585	11	2150444	11p15.5	T/C	0.28	Known	-0.0434	0.0041	3.2e-26	0.0243301	0.00425623	1.08843e-08	-0.0254926	6.65845e-14
	rs11055034	12	12890626	12p13.1	A/C	0.27	Known	-0.0285	0.005	1.6e-08	-0.0236969	0.00423046	2.12526e-08	-0.0148014	8.3196e-06
	rs1042725	12	66358347	12q14.3	T/C	0.49	Known	-0.026	0.0044	2.9e-09	-0.0449087	0.00372951	2.15139e-33	-0.0383886	1.12389e-35
	rs7964361	12	102994878	12q23.2	A/G	0.085	Known	-0.0229	0.004	1.3e-08	0.0385965	0.00684112	1.68234e-08	0.0208269	6.18415e-05
	rs7998537	13	40662742	13q14.11	A/G	0.32	Known	-0.0228	0.0038	1.5e-09	-0.0224214	0.00409129	4.24681e-08	-0.016316	4.32541e-07
	rs4885512	13	78607472	13q22.3	T/C	0.13	Known	0.0473	0.0074	1.7e-10	-0.0331128	0.00567299	5.31769e-09	0.0166789	0.000188536
	rs222852	17	7140606	17p13.1	A/G	0.59	Known	-0.0308	0.0045	1.3e-11	0.0286643	0.00388683	1.64663e-13	-0.0333533	3.88005e-27
	rs2206815	20	10669188	20p12.2	A/C	0.49	Known	0.0212	0.0038	2.3e-08	0.0209236	0.00381765	4.23516e-08	0.0178159	4.38067e-09
	rs6057610	20	31241389	20q11.21	T/C	0.5	Known	0.0231	0.004	8.6e-09	0.0245762	0.00381651	1.19908e-10	-0.0183882	1.33899e-09
	rs6016377	20	39172728	20q12	T/C	0.43	Known	0.0345	0.0054	1.2e-10	0.0230469	0.00386424	2.45914e-09	0.0190459	8.1553e-10
	rs2229742	21	16339172	21q11.2	C/G	0.13	Known	-0.0222	0.004	3.3e-08	-0.0321123	0.00555519	7.44373e-09	-0.027174	3.83924e-08
	rs10483213	22	42339525	22q13.2	A/G	0.091	Known	0.0549	0.0065	1.8e-17	-0.0385872	0.00652635	3.36909e-09	-0.0240565	7.40125e-06
Notes: Abbreviations: CHR, chromosome; POS, genomic position based on GRCH37 genome assembly; FRQ, allele frequency of effect allele; B, regression coefficient; SE, standard error of beta. The first/second alleles are the effect and alternative alleles. "-" represents it is not available. *, rsrs6537307 was replaced by one of its neighboring SNPs rs6819412 that is in strong LD (r2=0.98, 3kb) with…

## Sheet: Supplementary Table 3
Supplementary Table 3. Significant enrichment in brain-related cell lines.
PThresh	OR	Pvalue	Celltype	Tissue	Type
5e-08	17.9461	1.29369e-06	NA	NA	3'UTR
	14.4482	4.69924e-06	fetal brain	fetal brain	peaks
	14.0112	6.41716e-06	SK-N-MC	brain	peaks
	10.0605	7.11381e-05	NH-A	nervous	peaks
	13.4338	0.000259974	NA	NA	5'UTR
	7.95507	0.000456611	BE2_C	brain	peaks
	9.93341	0.00074975	fetal brain	fetal brain	hotspots
	7.10107	0.00091203	fetal brain	fetal brain	peaks
	6.96664	0.0010692	fetal brain	fetal brain	hotspots
	7.39996	0.00132415	HA-h	fetal hippocampus	hotspots
1e-07	17.9461	1.29369e-06	NA	NA	3'UTR
	14.4482	4.69924e-06	fetal brain	fetal brain	peaks
	14.0112	6.41716e-06	SK-N-MC	brain	peaks
	10.0605	7.11381e-05	NH-A	nervous	peaks
	13.4338	0.000259974	NA	NA	5'UTR
	7.95507	0.000456611	BE2_C	brain	peaks
	9.93341	0.00074975	fetal brain	fetal brain	hotspots
	7.10107	0.00091203	fetal brain	fetal brain	peaks
	6.96664	0.0010692	fetal brain	fetal brain	hotspots
	7.39996	0.00132415	HA-h	fetal hippocampus	hotspots
1e-06	7.57065	6.03756e-06	NH-A	nervous	peaks
	6.80874	5.19378e-05	SK-N-MC	brain	peaks
	8.91764	0.000204293	NA	NA	5'UTR
	6.36713	0.000230993	NA	NA	3'UTR
	5.5194	0.00028407	BE2_C	brain	peaks
	5.12242	0.000503717	fetal brain	fetal brain	peaks
	4.51742	0.000676793	fetal brain	fetal brain	hotspots
1e-05	3.4865	0.00124754	NA	NA	Exon
	3.21069	0.000981283	BE2_C	brain	peaks
	3.27871	0.000935929	NA	NA	Upstream
Notes: PThresh is a GWAS threshold used for enrichment analysis testing. NA means it is not avaiable for this term. All of these celltypes were retrieved from ENCODE project. Two types of regions, hotspots and DHS, are defined by a program that uses a sliding-window statistic to identify significantly DNase I-sensitive regions with respect to background levels of DNase I cleavage in the genome. F…
